# Supplementary material for: Production of seedable Amyloid-β peptides in model of prion diseases upon PrPSc-induced PDK1 overactivation
Source: Nat Commun. 2019 Aug 1;10:3442. doi: 10.1038/s41467-019-11333-3 (PMC6672003; doi:10.1038/s41467-019-11333-3)
Supplement: Supplementary file 4 — Source Data [file 41467_2019_11333_MOESM4_ESM.xlsx]

## Sheet: Fig1
Figure 1A- Ab40 (pg.ml-1) in cell supernatant
1C115-HT cells			Fk-1C115-HT cells
Ctrl	BX912	BX912+TAPI-2	Ctrl	BX912	BX912+TAPI-2
346	215	232	1049	797	1222
274	214	204	1182	431	795
347	206	194	1227	587	824
244	201	215	1064	584	887
184	244	211	1065	325	955
244	225	212	1166	648	800
Figure 1B- Ab42 (pg.ml-1) in cell supernatant
1C115-HT cells			Fk-1C115-HT cells
Ctrl	BX912	BX912+TAPI-2	Ctrl	BX912	BX912+TAPI-2
41	36	55	103	42	74
42	49	59	93	59	71
34	49	43	102	39	73
39	53	62	96	54	88
28	43	44	88	57	93
42	59	76	89	51	94
Figure 1C- sAPPb (ng.ml-1) in cell supernatant
1C115-HT cells			Fk-1C115-HT cells
Ctrl	BX912	BX912+TAPI-2	Ctrl	BX912	BX912+TAPI-2
4.25	4.14476	4.11336	8.38	5.11	5.94
4.95	4.16094	3.81454	10.79	5.28	6.2
4.15	4.08539	3.81627	7.35	5.46	7.62
4.7	4.15904	4.02678	8.28	4.93	7.73
4.4	3.72622	3.77633	6.34	4.82	7.91
3.95	4.07578	3.91427	9.75	5.22	6.94
Figure 1D- sAPPa (nM) in cell supernatant
1C115-HT cells			Fk-1C115-HT cells
Ctrl	BX912	BX912+TAPI-2	Ctrl	BX912	BX912+TAPI-2
2.16	2.89905	3.10966	1.86	3.22	1.97
2.25	3.25741	3.22454	1.22	2.11	1.91
3.23	2.88695	3.24292	1.72	2.04	1.72
3.21	3.24362	2.70999	1.88	2.14	1.65
2.21	3.39584	2.99987	1.43	2.11	1.75
3.06	2.87841	2.89501	1.59	1.84	1.73
Figure 1E- Ab40 multimers (pg.ml-1) in cell supernatant
Trimers						Tetramers
1C115-HT cells	Fk-1C115-HT cells					1C115-HT cells	Fk-1C115-HT cells
	Ctrl	BX912	BX912+TAPI-2				Ctrl	BX912	BX912+TAPI-2
<0.3	25.2	5.8448	15.7949			<0.3	1.4625	0.562	1.1869
<0.3	16.9875	5.2828	18.8078			<0.3	2.925	0.562	2.9216
<0.3	21.15	3.9902	14.1515			<0.3	2.025	0.562	2.5564
<0.3	29.5875	4.8894	28.0291			<0.3	2.5875	0.562	2.739
<0.3	46.125	3.2034	22.9163			<0.3	3.0375	0.562	1.826
<0.3	19.35	3.934	15.7036			<0.3	2.025	0.562	1.7347
Figure 1F- Ab42 multimers (pg.ml-1) in cell supernatant
Trimers						Tetramers
1C115-HT cells	Fk-1C115-HT cells					1C115-HT cells	Fk-1C115-HT cells
	Ctrl	BX912	BX912+TAPI-2				Ctrl	BX912	BX912+TAPI-2
<0.04	2.8785	1.26253	2.0418			<0.04	0.627	0.0503	0.1886
<0.04	3.496	0.96576	2.4436			<0.04	0.57	0.0503	0.0984
<0.04	4.541	1.39834	2.255			<0.04	0.2375	0.0503	0.1148
<0.04	3.0115	1.51403	2.3288			<0.04	0.532	0.0503	0.1066
<0.04	3.2585	1.06636	1.9516			<0.04	0.2375	0.0503	0.082
<0.04	3.705	0.92552	2.583			<0.04	0.5415	0.0503	0.1148
Figure 1G- Ab40 clearance ratio
1C115-HT cells		Fk-1C115-HT cells
Ctrl	BX912	Ctrl	BX912
0.976359	0.98801	1.48276	1.01877
0.96044	0.927473	1.47308	1.03209
1.01606	0.951835	1.53386	1.1061
0.904977	0.981567	1.51807	1.06299
			1.07349
			1.06283
Figure 1H- Ab42 clearance ratio
1C115-HT cells		Fk-1C115-HT cells
Ctrl	BX912	Ctrl	BX912
0.950588	0.950704	1.34583	1.12538
0.957547	0.953052	1.35537	1.03963
0.969267	0.964623	1.38136	1.16667
0.946009	0.938824	1.37288	1.1311
			1.13497
			1.1548

## Sheet: Fig2
Fig2A- Ab (pg.ml-1) in cell supernatant
Ab40				Ab42
Fk-1C11	Appnull-Fk-1C11			Fk-1C11	Appnull-Fk-1C11
1055	not detected			60	not detected
894	not detected			78	not detected
962	not detected			97	not detected
842	not detected			74	not detected
935	not detected			62	not detected
1076	not detected			79	not detected
Fig2A- Ab (pg.ml-1) in cell lysates
Ab40				Ab42
Fk-1C11	Appnull-Fk-1C11			Fk-1C11	Appnull-Fk-1C11
4.4	not detected			16.2	not detected
4.23	not detected			12.1	not detected
3.97	not detected			11.8	not detected
3.25	not detected			12.1	not detected
5.5	not detected			17.8	not detected
5.25	not detected			16.1	not detected
Fig2B- Ab multimers (pg.ml-1) in cell supernatant
Ab40
Trimers						Tetramers
Fk-1C11	Appnull-Fk-1C11					Fk-1C11	Appnull-Fk-1C11
18.048	<0.3					16.416	<0.3
16.128	<0.3					15.552	<0.3
14.496	<0.3					20.16	<0.3
23.424	<0.3					18.336	<0.3
15.264	<0.3					13.632	<0.3
10.944	<0.3					8.736	<0.3
Ab42
Trimers						Tetramers
Fk-1C11	Appnull-Fk-1C11					Fk-1C11	Appnull-Fk-1C11
2.7975	<0.04					1.755	<0.04
1.8225	<0.04					1.8825	<0.04
1.9725	<0.04					2.2575	<0.04
5.0325	<0.04					1.695	<0.04
2.805	<0.04					2.1075	<0.04
2.775	<0.04					2.2725	<0.04
Fig2C- PrPSc amount (ng per mg protein)
Fk-1C11	Appnull-Fk-1C11
5.6	5.8
8.5	6.6
8.9	5.5
6.4	6.4
8.2	6.8
7.7	4.8

## Sheet: Fig3
Fig3A- time of death after infection (dpi)
1C11	Fk-1C11	Fk-1C11 + BX	Fk-APPnull-1C11	Fk-APPnull-1C11 + BX
> 250	158	182	160	186
> 250	159	188	160	187
> 250	160	192	161	196
> 250	160	194	163	197
> 250	164	195	165	198
> 250	164	195	177	199
> 250	173	201	178	205
> 250	174	203	181	209
> 250	183	207	185	212
> 250	186	208	188	214
Fig3B- rod score at day 160
1C11	Fk-1C11	Fk-1C11 + BX	Fk-APPnull-1C11	Fk-APPnull-1C11 + BX
20	deceased	5	deceased	10
20	deceased	10	deceased	10
20	deceased	10	not done	15
20	deceased	20	5	15
20	5	15	5	20
20	5	20	5	20
20	5	20	10	20
20	5	20	10	20
20	10	20	10	20
20	10	20	10	20
Fig3C- Brain PrPSc amount (ng per mg protein)
Fk-1C11	Fk-APPnull-1C11	Fk-1C11 + BX	Fk-APPnull-1C11 + BX
4.09	3.57	2.13	2.16
3.1	6.21	2.2	2.01
4.14	4.23	2.18	2.05
4.8	3.98	2.06	2.43
3.9	3.56	2.68	2.04
3.77	3.59	2.21	2.41
3.63	3.11	2.58	2.01
3.43	4.13	2.09	2.39
3.17	3.33	2.03	2.23
3.57	4.25	2.32	2.55

## Sheet: Fig4
Fig4A- Ab40 (pg.ml-1) in CSF
1C11	Fk-1C11	Fk-1C11 + BX	Fk-APPnull-1C11	Fk-APPnull-1C11 + BX
4820	deceased	5460	deceased	5210
4900	deceased	5480	deceased	5240
5100	deceased	5460	7470	5160
4460	deceased	5540	7390	5220
4790	7330	5420	7450	5170
4930	7390	5460	7410	5250
4630	7310	5470	7530	5250
4530	7790	5450	7530	5230
4640	7780	5410	7480	5270
4720	7380	5410	7480	5180
Fig4B- Ab42 (pg.ml-1) in CSF
1C11	Fk-1C11	Fk-1C11 + BX	Fk-APPnull-1C11	Fk-APPnull-1C11 + BX
460	deceased	650	deceased	560
530	deceased	560	deceased	630
510	deceased	580	740	610
450	deceased	620	730	550
500	900	570	820	600
420	910	650	760	520
480	950	600	890	580
480	870	620	800	580
530	890	580	850	630
470	860	590	750	570
Fig4C- sAPPb (ng.ml-1) in CSF
1C11	Fk-1C11	Fk-APPnull-1C11	Fk-1C11 + BX	Fk-APPnull-1C11 + BX
1.02	2.05	2.08	1.04	0.93
1.02	2.15	1.71	1.33	1.14
1.06	2.19	1.97	1.03	0.85
1.04	1.63	1.93	1.04	1.11
1	1.95	2.31	1.16	0.93
1.19	1.97	1.82	1.34	1.07
Fig4D- sAPPa (nM) in CSF
1C11	Fk-1C11	Fk-1C11 + BX	Fk-APPnull-1C11	Fk-APPnull-1C11 + BX
nM	nM	nM	nM	nM
6.7	deceased	6.99	deceased	6.98
7.1	deceased	7.33	deceased	6.89
7.3	deceased	7.66	4.87	6.63
7.1	deceased	7.76	5.48	6.83
6.6	4.53	7.67	5.1	6.96
6.5	4.58	7.62	4.86	6.89
6.4	4.54	6.92	4.95	6.96
6.4	5.04	6.77	4.96	6.84
6.3	5.02	6.97	4.97	6.84
6.6	5.15	7.76	5.06	7.64
Figure 4E- Ab40 multimers (pg.ml-1) in CSF
Trimers						Tetramers
1C11	Fk-1C11	Fk-1C11 + BX	Fk-APPnull-1C11	Fk-APPnull-1C11 + BX		1C11	Fk-1C11	Fk-1C11 + BX	Fk-APPnull-1C11	Fk-APPnull-1C11 + BX
<5	146.935	92.2064	15.6817	5.218		<5	8.24633	7.0928	10.0427	8.8706
<5	144.686	104.755	11.2012	6.7834		<5	14.9933	9.2752	13.6293	9.3924
<5	150.683	57.288	17.1753	6.2616		<5	9.74567	7.6384	11.4773	7.827
<5	153.682	69.8368	13.4415	5.218		<5	11.9947	11.4576	10.8497	7.827
Figure 4F- Ab42 multimers (pg.ml-1) in CSF
Trimers						Tetramers
1C11	Fk-1C11	Fk-1C11 + BX	Fk-APPnull-1C11	Fk-APPnull-1C11 + BX		1C11	Fk-1C11	Fk-1C11 + BX	Fk-APPnull-1C11	Fk-APPnull-1C11 + BX
<0.5	37.8393	9.03	1.585	0.9328		<0.5	10.0427	4.2742	22.6655	8.9199
<0.5	24.3893	8.6086	5.62675	0.8745		<0.5	13.6293	6.6822	25.2807	13.9337
<0.5	39.812	9.7524	1.50575	0.583		<0.5	11.4773	5.6588	24.5675	10.9604
<0.5	29.859	8.6688	2.6945	0.583		<0.5	10.8497	5.5384	22.5862	15.7993
Figure 4G- Ab40 clearance ratio
1C11		Fk-1C11
Ctrl	BX912	Ctrl	BX912
0.901532	0.83114	1.60274	1.12129
0.894737	0.890591	1.60094	1.09409
0.910284	0.876106	1.65072	1.09973
0.875546	0.857778	1.60092	1.12973
Figure 4H- Ab42 clearance ratio
1C11		Fk-1C11
Ctrl	BX912	Ctrl	BX912
0.924242	0.92735	1.31858	1.08901
0.946004	0.950749	1.38393	1.09845
0.913607	0.93133	1.20524	1.08901
0.922581	0.941558	1.41892	1.09375

## Sheet: Fig5
Fig5A- PrPSc amount (ng per mg proetin)
Inoculum	1C11		Fk-1C11		APPnull-Fk-1C11
Abeta Tri	-	+	-	+	-	+
	not detected	not detected	6.46	6.43	5.97	5.84
	not detected	not detected	6.22	5.62	5.88	5.71
	not detected	not detected	5.91	5.44	5.58	6.19
	not detected	not detected	6.08	5.78	6.22	5.58
	not detected	not detected	5.78	6.14	5.82	5.56
	not detected	not detected	6.47	6.32	6.44	6.29
Fig5B- Ab40 (pg mL-1) in 1C115-HT cells supernatant
Inoculum	1C11		Fk-1C11		APPnull-Fk-1C11
Abeta Tri	-	+	-	+	-	+
	228	264	1230	1238	1227	1253
	239	238	1224	1229	1325	1293
	229	262	1328	1592	1273	1423
	236	268	1422	1234	1232	1242
	239	245	1247	1232	1822	1524
	238	254	1352	1380	1240	1265
Fig5C- Ab42 (pg mL-1) in 1C115-HT cells supernatant
Inoculum	1C11		Fk-1C11		APPnull-Fk-1C11
Abeta Tri	-	+	-	+	-	+
	35.9	40.8	100	84	108	97
	38.3	49.2	109	106	105	87
	39.2	60.8	103	98	86	97
	31.1	48.1	84	104	81	101
	39	59.9	98	102	99	107
	36.8	39.7	92	89	97	85
Fig5C- Ab40 multimers (pg mL-1) in 1C115-HT cells supernatant
Inoculum	1C11		Fk-1C11		APPnull-Fk-1C11
Abeta Tri	-	+	-	+	-	+
	not detected	7.24683	27.8307	80.631	23.4098	61.1998
	not detected	6.99166	22.3686	84.4518	28.2813	69.7332
	not detected	7.55303	23.6691	65.7433	17.8618	82.2665
	not detected	7.3489	20.0277	85.6375	21.786	60.3998
	not detected	6.65994	28.3509	58.7605	20.0269	77.0665
	not detected	6.81304	30.4317	65.0845	23.8158	51.0665
Fig5D- Ab42 multimers (pg mL-1) in 1C115-HT cells supernatant
Inoculum	1C11		Fk-1C11		APPnull-Fk-1C11
Abeta Tri	-	+	-	+	-	+
	not detected	1.63678	3.38915	6.11199	3.0336	4.70696
	not detected	1.82583	3.71146	5.96624	2.736	5.31925
	not detected	1.7114	3.21334	8.21087	2.6592	5.43406
	not detected	1.60692	3.17428	7.47237	2.6016	5.44362
	not detected	1.2338	3.58449	7.22945	2.7744	4.94614
	not detected	1.2935	3.8482	6.77275	3.0432	4.86004

## Sheet: Fig6
Fig6A- 11C-PIB uptake (% ID/g)
APP23 mice (female / 3 months of age / 2.5 105 cells)		ctrl	1C11	1C11 +	1C11 +	1C11 +	Fk1C11	Fk1C11 +	Fk1C11 +	Fk1C11 +	APP0Fk1C11	APP0Fk1C11 +	APP0Fk1C11 +	APP0Fk1C11 +
11C-PIB uptake (% ID/g)				Abeta tri	BX	Abeta tri + BX		Abeta tri	BX	Abeta tri + BX		Abeta tri	BX	Abeta tri + BX
1 month 1		≤0.15	≤0.15	≤0.15	≤0.15	≤0.15	≤0.15	≤0.15	≤0.15	≤0.15	≤0.15	≤0.15	≤0.15	≤0.15
2		≤0.15	≤0.15	≤0.15	≤0.15	≤0.15	≤0.15	≤0.15	≤0.15	≤0.15	≤0.15	≤0.15	≤0.15	≤0.15
3		≤0.15	≤0.15	≤0.15	≤0.15	≤0.15	≤0.15	≤0.15	≤0.15	≤0.15	≤0.15	≤0.15	≤0.15	≤0.15
4		≤0.15	≤0.15	≤0.15	≤0.15	≤0.15	≤0.15	≤0.15	≤0.15	≤0.15	≤0.15	≤0.15	≤0.15	≤0.15
5		≤0.15	≤0.15	≤0.15	≤0.15	≤0.15	≤0.15	≤0.15	≤0.15	≤0.15	≤0.15	≤0.15	≤0.15	≤0.15
6		≤0.15	≤0.15	≤0.15	≤0.15	≤0.15	≤0.15	≤0.15	≤0.15	≤0.15	≤0.15	≤0.15	≤0.15	≤0.15
7		≤0.15	≤0.15	≤0.15	≤0.15	≤0.15	≤0.15	≤0.15	≤0.15	≤0.15	≤0.15	≤0.15	≤0.15	≤0.15
8		≤0.15	≤0.15	≤0.15	≤0.15	≤0.15	≤0.15	≤0.15	≤0.15	≤0.15	≤0.15	≤0.15	≤0.15	≤0.15
9		≤0.15	≤0.15	≤0.15	≤0.15	≤0.15	≤0.15	≤0.15	≤0.15	≤0.15	≤0.15	≤0.15	≤0.15	≤0.15
10		≤0.15	≤0.15	≤0.15	≤0.15	≤0.15	≤0.15	≤0.15	≤0.15	≤0.15	≤0.15	≤0.15	≤0.15	≤0.15
2 months 1		≤0.15	≤0.15	≤0.15	≤0.15	≤0.15	≤0.15	≤0.15	≤0.15	≤0.15	≤0.15	≤0.15	≤0.15	≤0.15
2		≤0.15	≤0.15	≤0.15	≤0.15	≤0.15	≤0.15	0.18	≤0.15	≤0.15	≤0.15	≤0.15	≤0.15	≤0.15
3		≤0.15	≤0.15	≤0.15	≤0.15	≤0.15	≤0.15	≤0.15	≤0.15	≤0.15	≤0.15	≤0.15	≤0.15	≤0.15
4		≤0.15	≤0.15	≤0.15	≤0.15	≤0.15	≤0.15	0.18	≤0.15	≤0.15	≤0.15	≤0.15	≤0.15	≤0.15
5		≤0.15	≤0.15	≤0.15	≤0.15	≤0.15	≤0.15	0.23	≤0.15	≤0.15	≤0.15	≤0.15	≤0.15	≤0.15
6		≤0.15	≤0.15	≤0.15	≤0.15	≤0.15	≤0.15	≤0.15	≤0.15	≤0.15	≤0.15	≤0.15	≤0.15	≤0.15
7		≤0.15	≤0.15	≤0.15	≤0.15	≤0.15	≤0.15	≤0.15	≤0.15	≤0.15	≤0.15	≤0.15	≤0.15	≤0.15
8		≤0.15	≤0.15	≤0.15	≤0.15	≤0.15	≤0.15	≤0.15	≤0.15	≤0.15	≤0.15	≤0.15	≤0.15	≤0.15
9		≤0.15	≤0.15	≤0.15	≤0.15	≤0.15	≤0.15	≤0.15	≤0.15	≤0.15	≤0.15	≤0.15	≤0.15	≤0.15
10		≤0.15	≤0.15	≤0.15	≤0.15	≤0.15	≤0.15	≤0.15	≤0.15	≤0.15	≤0.15	≤0.15	≤0.15	≤0.15
3months 1		≤0.15	≤0.15	≤0.15	≤0.15	≤0.15	≤0.15	≤0.15	≤0.15	≤0.15	≤0.15	≤0.15	≤0.15	≤0.15
2		≤0.15	≤0.15	≤0.15	≤0.15	≤0.15	≤0.15	0.2	≤0.15	≤0.15	≤0.15	≤0.15	≤0.15	≤0.15
3		≤0.15	≤0.15	≤0.15	≤0.15	≤0.15	≤0.15	≤0.15	≤0.15	≤0.15	≤0.15	≤0.15	≤0.15	≤0.15
4		≤0.15	≤0.15	≤0.15	≤0.15	≤0.15	≤0.15	0.25	≤0.15	≤0.15	≤0.15	≤0.15	≤0.15	≤0.15
5		≤0.15	≤0.15	≤0.15	≤0.15	≤0.15	≤0.15	0.29	≤0.15	≤0.15	≤0.15	≤0.15	≤0.15	≤0.15
6		≤0.15	≤0.15	≤0.15	≤0.15	≤0.15	0.16	≤0.15	≤0.15	≤0.15	≤0.15	≤0.15	≤0.15	≤0.15
7		≤0.15	≤0.15	≤0.15	≤0.15	≤0.15	≤0.15	≤0.15	≤0.15	≤0.15	≤0.15	≤0.15	≤0.15	≤0.15
8		≤0.15	≤0.15	≤0.15	≤0.15	≤0.15	≤0.15	≤0.15	≤0.15	≤0.15	≤0.15	≤0.15	≤0.15	≤0.15
9		≤0.15	≤0.15	≤0.15	≤0.15	≤0.15	≤0.15	0.21	≤0.15	≤0.15	≤0.15	≤0.15	≤0.15	≤0.15
10		≤0.15	≤0.15	≤0.15	≤0.15	≤0.15	≤0.15	≤0.15	≤0.15	≤0.15	≤0.15	≤0.15	≤0.15	≤0.15
4 months 1		≤0.15	≤0.15	≤0.15	≤0.15	≤0.15	≤0.15	≤0.15	≤0.15	≤0.15	≤0.15	≤0.15	≤0.15	≤0.15
2		≤0.15	≤0.15	≤0.15	≤0.15	≤0.15	≤0.15	0.21	≤0.15	≤0.15	≤0.15	≤0.15	≤0.15	≤0.15
3		≤0.15	≤0.15	≤0.15	≤0.15	≤0.15	≤0.15	≤0.15	≤0.15	≤0.15	≤0.15	≤0.15	≤0.15	≤0.15
4		≤0.15	≤0.15	≤0.15	≤0.15	≤0.15	≤0.15	0.28	≤0.15	≤0.15	≤0.15	≤0.15	≤0.15	≤0.15
5		≤0.15	≤0.15	≤0.15	≤0.15	≤0.15	≤0.15	0.33	≤0.15	≤0.15	≤0.15	≤0.15	≤0.15	≤0.15
6		≤0.15	≤0.15	≤0.15	≤0.15	≤0.15	0.17	≤0.15	≤0.15	≤0.15	≤0.15	≤0.15	≤0.15	≤0.15
7		≤0.15	≤0.15	≤0.15	≤0.15	≤0.15	≤0.15	≤0.15	≤0.15	≤0.15	≤0.15	≤0.15	≤0.15	≤0.15
8		≤0.15	≤0.15	≤0.15	≤0.15	≤0.15	≤0.15	≤0.15	≤0.15	≤0.15	≤0.15	0.16	≤0.15	≤0.15
9		≤0.15	≤0.15	≤0.15	≤0.15	≤0.15	≤0.15	0.23	≤0.15	≤0.15	≤0.15	≤0.15	≤0.15	≤0.15
10		≤0.15	≤0.15	≤0.15	≤0.15	≤0.15	≤0.15	≤0.15	≤0.15	≤0.15	≤0.15	≤0.15	≤0.15	≤0.15
5 months 1		≤0.15	≤0.15	≤0.15	≤0.15	≤0.15	≤0.15	0.19	≤0.15	≤0.15	≤0.15	≤0.15	≤0.15	≤0.15
2		≤0.15	≤0.15	≤0.15	≤0.15	≤0.15	≤0.15	0.35	≤0.15	≤0.15	≤0.15	≤0.15	≤0.15	≤0.15
3		≤0.15	≤0.15	≤0.15	≤0.15	≤0.15	≤0.15	0.23	≤0.15	≤0.15	≤0.15	≤0.15	≤0.15	≤0.15
4		≤0.15	≤0.15	≤0.15	≤0.15	≤0.15	≤0.15	0.41	≤0.15	≤0.15	≤0.15	≤0.15	≤0.15	≤0.15
5		≤0.15	≤0.15	≤0.15	≤0.15	≤0.15	≤0.15	0.64	≤0.15	≤0.15	≤0.15	0.17	≤0.15	≤0.15
6		≤0.15	≤0.15	≤0.15	≤0.15	≤0.15	0.22	≤0.15	≤0.15	0.19	≤0.15	≤0.15	≤0.15	≤0.15
7		≤0.15	≤0.15	≤0.15	≤0.15	≤0.15	≤0.15	0.33	≤0.15	≤0.15	≤0.15	≤0.15	≤0.15	≤0.15
8		≤0.15	≤0.15	≤0.15	≤0.15	≤0.15	≤0.15	≤0.15	≤0.15	≤0.15	≤0.15	0.21	≤0.15	≤0.15
9		≤0.15	≤0.15	≤0.15	≤0.15	≤0.15	≤0.15	0.39	≤0.15	≤0.15	≤0.15	< 0.16	≤0.15	≤0.15
10		≤0.15	≤0.15	≤0.15	≤0.15	≤0.15	≤0.15	0.16	≤0.15	≤0.15	≤0.15	< 0.16	≤0.15	≤0.15
6 months 1		≤0.15	≤0.15	≤0.15	≤0.15	≤0.15	≤0.15	Ϯ 182	≤0.15	≤0.15	≤0.15	≤0.15	≤0.15	≤0.15
2		≤0.15	≤0.15	≤0.15	≤0.15	≤0.15	≤0.15	Ϯ 179	≤0.15	≤0.15	≤0.15	≤0.15	≤0.15	≤0.15
3		≤0.15	≤0.15	≤0.15	≤0.15	≤0.15	≤0.15	Ϯ 181	≤0.15	≤0.15	≤0.15	≤0.15	≤0.15	≤0.15
4		≤0.15	≤0.15	≤0.15	≤0.15	≤0.15	≤0.15	Ϯ 179	≤0.15	≤0.15	≤0.15	≤0.15	≤0.15	≤0.15
5		≤0.15	≤0.15	≤0.15	≤0.15	≤0.15	0.21	Ϯ 178	≤0.15	≤0.15	≤0.15	0.2	≤0.15	≤0.15
6		≤0.15	≤0.15	≤0.15	≤0.15	≤0.15	0.25	Ϯ 182	≤0.15	0.21	≤0.15	≤0.15	≤0.15	≤0.15
7		≤0.15	≤0.15	≤0.15	≤0.15	≤0.15	≤0.15	Ϯ 180	≤0.15	≤0.15	≤0.15	≤0.15	≤0.15	0.18
8		≤0.15	≤0.15	≤0.15	≤0.15	≤0.15	≤0.15	Ϯ 182	≤0.15	≤0.15	≤0.15	0.22	≤0.15	≤0.15
9		≤0.15	≤0.15	≤0.15	≤0.15	≤0.15	≤0.15	Ϯ 179	≤0.15	≤0.15	≤0.15	≤0.15	≤0.15	≤0.15
10		≤0.15	≤0.15	≤0.15	≤0.15	≤0.15	≤0.15	Ϯ 181	≤0.15	≤0.15	≤0.15	≤0.15	≤0.15	≤0.15
7 months 1		≤0.15	≤0.15	≤0.15	≤0.15	≤0.15	≤0.15	Ϯ 182	≤0.15	0.16	≤0.15	≤0.15	≤0.15	≤0.15
2		≤0.15	≤0.15	≤0.15	≤0.15	≤0.15	≤0.15	Ϯ 179	≤0.15	≤0.15	≤0.15	≤0.15	≤0.15	≤0.15
3		≤0.15	≤0.15	≤0.15	≤0.15	≤0.15	Ϯ 211	Ϯ 181	≤0.15	0.35	≤0.15	≤0.15	≤0.15	≤0.15
4		≤0.15	≤0.15	≤0.15	≤0.15	≤0.15	Ϯ 209	Ϯ 179	≤0.15	≤0.15	≤0.15	≤0.15	≤0.15	≤0.15
5		≤0.15	≤0.15	≤0.15	≤0.15	≤0.15	Ϯ 178	Ϯ 178	≤0.15	≤0.15	≤0.15	Ϯ 208	≤0.15	≤0.15
6		≤0.15	≤0.15	≤0.15	≤0.15	≤0.15	Ϯ 182	Ϯ 182	≤0.15	Ϯ 210	0.25	≤0.15	≤0.15	≤0.15
7		≤0.15	≤0.15	≤0.15	≤0.15	≤0.15	0.18	Ϯ 180	≤0.15	≤0.15	≤0.15	≤0.15	≤0.15	0.21
8		≤0.15	≤0.15	≤0.15	≤0.15	≤0.15	≤0.15	Ϯ 182	≤0.15	0.20	≤0.15	Ϯ 186	≤0.15	≤0.15
9		≤0.15	≤0.15	≤0.15	≤0.15	≤0.15	Ϯ 209	Ϯ 179	≤0.15	Ϯ 208	≤0.15	≤0.15	≤0.15	≤0.15
10		≤0.15	≤0.15	≤0.15	≤0.15	≤0.15	≤0.15	Ϯ 181	≤0.15	≤0.15	≤0.15	≤0.15	0.16	0.17
8 months 1		≤0.15	≤0.15	≤0.15	≤0.15	≤0.15	Ϯ 236	Ϯ 182	≤0.15	Ϯ 241	≤0.15	≤0.15	≤0.15	≤0.15
2		≤0.15	≤0.15	≤0.15	≤0.15	≤0.15	Ϯ 227	Ϯ 179	≤0.15	≤0.15	≤0.15	≤0.15	≤0.15	≤0.15
3		≤0.15	≤0.15	≤0.15	≤0.15	≤0.15	Ϯ 211	Ϯ 181	≤0.15	Ϯ 222	≤0.15	≤0.15	≤0.15	≤0.15
4		≤0.15	≤0.15	≤0.15	≤0.15	≤0.15	Ϯ 209	Ϯ 179	Ϯ 239	≤0.15	≤0.15	≤0.15	0.19	≤0.15
5		≤0.15	≤0.15	≤0.15	≤0.15	≤0.15	Ϯ 178	Ϯ 178	Ϯ 238	≤0.15	≤0.15	Ϯ 208	≤0.15	≤0.15
6		≤0.15	≤0.15	≤0.15	≤0.15	≤0.15	Ϯ 182	Ϯ 182	Ϯ 232	Ϯ 210	0.25	≤0.15	≤0.15	≤0.15
7		≤0.15	≤0.15	≤0.15	≤0.15	≤0.15	Ϯ 214	Ϯ 180	≤0.15	≤0.15	≤0.15	≤0.15	≤0.15	0.48
8		≤0.15	≤0.15	≤0.15	≤0.15	≤0.15	Ϯ 246	Ϯ 182	≤0.15	0.27	≤0.15	Ϯ 186	≤0.15	≤0.15
9		≤0.15	≤0.15	≤0.15	≤0.15	≤0.15	Ϯ 209	Ϯ 179	≤0.15	Ϯ 208	≤0.15	≤0.15	≤0.15	≤0.15
10		≤0.15	≤0.15	≤0.15	≤0.15	≤0.15	≤0.15	Ϯ 181	≤0.15	≤0.15	≤0.15	≤0.15	0.24	0.23
Fig6B- Brain PrPSc amount (ng per mg protein)
Inoculum	Fk-1C11		APPnull-Fk-1C11		Fk-1C11+ Abeta tri		APPnull-Fk-1C11 + Abeta Tri
BX912	-	+	-	+	-	+	-	+
	4.21	2.63	3.6	2.43	3.15	4.98	6.47	2.85
	4.31	2.81	3.42	2.1	4.53	3.09	5.42	2.76
	4.29	2.16	3.95	2.71	4.12	4.25	6.18	2.57
	4.88	5.85	4.59	3.06	6.17	2.29	6.26	2.97
	4.35	4.6	3.74	2.59	6.26	2.43	3.97	2.78
	5.38	5.01	6.03	2.35	3.75	4.84	5.49	2.64
	5.26	2.75	4.27	2.19	3.53	2.31	4.9	3.62
	3.9	2.56	4.12	2.68	4.57	2.8	4.29	2.89
	5.32	2.89	3.63	2.2	6.23	3.65	4.69	2.85
	4.07	2.79	3.21	3.67	4.32	2.67	3.95	3.13
Fig6C- PDK1 Activity (nmoles min-1 per mg protein)
Inoculum	1C11		Fk-1C11		APPnull-Fk-1C11
Abeta Tri	-	+	-	+	-	+
	0.46	0.32	2.09	2.23	1.54	1.85
	0.57	0.46	2.35	2.46	2.07	1.98
	0.49	0.39	1.97	2.4	1.61	1.72
	0.41	0.42	2.07	2.27	1.58	1.82
	0.48	0.45	2.12	2.13	1.46	2.19
	0.52	0.41	2.23	2.35	1.27	2.05
	0.45	0.38	2.17	2.56	1.62	1.73
	0.41	0.36	1.82	3.11	2.13	2.13
	0.48	0.43	1.91	2.73	1.56	1.86
	0.59	0.39	1.87	2.52	1.88	1.9
